# Supplementary material for: Compliance with national snakebite treatment guidelines in rural Sri Lankan hospitals: a cluster randomized controlled trial of a brief educational intervention
Source: BMC Med Educ. 2023 May 27;23:390. doi: 10.1186/s12909-023-04375-1 (PMC10225084; doi:10.1186/s12909-023-04375-1)
Supplement: Supplementary file 4 — Additional file 4: Dataset_RCTscore. [file 12909_2023_4375_MOESM4_ESM.csv]

StudyID	HospitalID	Arm	RecordScore
S_DHHE111	11	1	8.5
S_DHHE112	11	1	7.5
S_DHHE113	11	1	15.5
S_DHHE114	11	1	10.5
S_DHHE115	11	1	7.5
S_DHHE116	11	1	13
S_PUMU63	24	1	17
S_DHBI179	3	2	11.5
S_DHBI180	3	2	12
S_DHBI181	3	2	13.5
S_DHBI185	3	2	15
S_DHBI186	3	2	14.5
S_DHBI187	3	2	14
S_DHBI189	3	2	9.5
S_DHBI191	3	2	15
S_DHBI192	3	2	10
S_DHBI193	3	2	14.5
S_DHBI194	3	2	12.5
S_DHBI195	3	2	14.5
S_DHBI196	3	2	15.5
S_DHBI197	3	2	15
S_DHMG109	22	1	13
S_DHMG110	22	1	14
S_DHMG111	22	1	12
S_DHMG112	22	1	13.5
S_DHMG114	22	1	16
S_DHRE342	33	2	14.5
S_DHRE344	33	2	18
S_DHRE345	33	2	12
S_DHRE348	33	2	14.5
S_DHRE351	33	2	11.5
S_DHRE355	33	2	11
S_DHRE356	33	2	11
S_DHRE357	33	2	10
S_DHRE359	33	2	14.5
S_DHRE360	33	2	15
S_DHRE361	33	2	14
S_DHRE362	33	2	17.5
S_DHRE364	33	2	13.5
S_DHRE365	33	2	13.5
S_DHRE366	33	2	13.5
S_DHRE368	33	2	12
S_DHRE370	33	2	12.5
S_DHRE371	33	2	12.5
S_DHHI411	12	2	12.5
S_DHHI412	12	2	9
S_DHMG115	22	1	12
S_DHMG116	22	1	14.5
S_DHMG117	22	1	13.5
S_DHMG118	22	1	10
S_DHMG119	22	1	10
S_DHMG120	22	1	11.5
S_DHMG121	22	1	13.5
S_DHMG122	22	1	14.5
S_DHMG125	22	1	16
S_RHGG95	10	2	16.5
S_RHGG96	10	2	14.5
S_RHGG97	10	2	16
S_RHDE14	5	2	19
S_RHDE15	5	2	9.5
S_PUNI45	28	2	15.5
S_BHDA359	4	2	13.5
S_BHDA360	4	2	13
S_BHDA361	4	2	17
S_PUNI40	28	2	13
S_PUNI41	28	2	10
S_PUNI43	28	2	11.5
S_PUNI44	28	2	14.5
S_BHDA362	4	2	16
S_BHDA363	4	2	14.5
S_BHDA364	4	2	15
S_BHDA365	4	2	15
S_BHDA366	4	2	15.5
S_RHWE34	37	1	13.5
S_RHWE36	37	1	11.5
S_RHWE38	37	1	13
S_RHWE39	37	1	11
S_RHWE40	37	1	11
S_RHWE41	37	1	13
S_RHWE42	37	1	10
S_RHWE43	37	1	12.5
S_DHHI428	12	2	13.5
S_DHHI429	12	2	8.5
S_DHHI431	12	2	14.5
S_DHHI432	12	2	14
S_DHHI433	12	2	16
S_DHHI434	12	2	14.5
S_DHHI435	12	2	7.5
S_DHHI436	12	2	9
S_DHHI438	12	2	14.5
S_DHBI210	3	2	11.5
S_DHBI212	3	2	12.5
S_DHBI213	3	2	11
S_DHBI215	3	2	11
S_DHBI216	3	2	8.5
S_BHKP216	18	1	17
S_BHKP217	18	1	16
S_BHKP218	18	1	18
S_BHKP219	18	1	16
S_BHKP220	18	1	17
S_BHKP221	18	1	16
S_DHHI439	12	2	15
S_DHHI441	12	2	15
S_DHHI442	12	2	13.5
S_DHHI443	12	2	12
S_DHHI444	12	2	13.5
S_RHKO16	17	1	12
S_RHKO17	17	1	9
S_RHKO18	17	1	8.5
S_RHKO19	17	1	7.5
S_RHKO20	17	1	11
S_RHKO21	17	1	9.5
S_DHGO248	9	1	10.5
S_DHGO249	9	1	11
S_DHGO251	9	1	10
S_DHGO252	9	1	12
S_DHGO254	9	1	9.5
S_DHGO256	9	1	12
S_DHGO257	9	1	8.5
S_DHGO258	9	1	10
S_DHGO260	9	1	10.5
S_DHGO262	9	1	9
S_DHGO264	9	1	11.5
S_DHGO265	9	1	9.5
S_DHGO267	9	1	9
S_DHGO268	9	1	9.5
S_DHGO270	9	1	10
S_DHGO273	9	1	7.5
S_DHAL160	1	1	11.5
S_DHAL161	1	1	12.5
S_DHAL162	1	1	12
S_DHAL163	1	1	11.5
S_DHAL164	1	1	10.5
S_DHAL165	1	1	10.5
S_DHAL166	1	1	11.5
S_DHAL168	1	1	10.5
S_DHAL169	1	1	10.5
S_DHAL170	1	1	9.5
S_DHAL171	1	1	11.5
S_DHAL172	1	1	13.5
S_DHAL173	1	1	13
S_DHMA289	21	1	12.5
S_DHMA290	21	1	10
S_DHMA291	21	1	13.5
S_DHMA292	21	1	10
S_DHMA293	21	1	14
S_DHNA42	26	2	12.5
S_DHNA43	26	2	10
S_DHNA44	26	2	11.5
S_DHNA45	26	2	13.5
S_DHNA46	26	2	11
S_DHSA69	34	1	15.5
S_DHSA70	34	1	12
S_DHSA71	34	1	14
S_DHSA72	34	1	13.5
S_DHSA73	34	1	14.5
S_DHMA296	21	1	14.5
S_DHMA299	21	1	13
S_DHPG133	31	2	12
S_DHPG134	31	2	16
S_DHPG135	31	2	14
S_DHPG136	31	2	13.5
S_DHPG137	31	2	15.5
S_DHPG138	31	2	18.5
S_DHPG139	31	2	14
S_DHPG140	31	2	15
S_DHPG141	31	2	15
S_DHPG142	31	2	13
S_DHPG143	31	2	14.5
S_DHPG144	31	2	12
S_DHPG145	31	2	11.5
S_DHPG146	31	2	15.5
S_DHPG147	31	2	13
S_DHPG148	31	2	11.5
S_DHPG149	31	2	10
S_DHPG150	31	2	12.5
S_DHPG151	31	2	14
S_DHPO67	30	2	9.5
S_DHPO68	30	2	13
S_PUKO79	16	2	11
S_PUKO80	16	2	9
S_PUKO81	16	2	11
S_DHPO72	30	2	14
S_DHPO73	30	2	11
S_PUKO83	16	2	14
S_PUKO84	16	2	7
S_PUKO85	16	2	9.5
S_PUKO86	16	2	12.5
S_PUKO87	16	2	10
S_PUKO88	16	2	9
S_DHHE117	11	1	7
S_DHHE118	11	1	9.5
S_DHHE119	11	1	10.5
S_DHHE120	11	1	9
S_DHHE121	11	1	13.5
S_DHHE122	11	1	10
S_DHHE123	11	1	10
S_PUDU16	6	2	12.5
S_PUDU17	6	2	13.5
S_BHKP376	18	1	14.5
S_BHKP377	18	1	13.5
S_BHKP378	18	1	14.5
S_BHKP379	18	1	15
S_BHKP380	18	1	13.5
S_BHKP381	18	1	14.5
S_BHKP382	18	1	14.5
S_BHKP383	18	1	15.5
S_BHKP384	18	1	16
S_BHKP385	18	1	15
S_BHKP386	18	1	15
S_BHKP387	18	1	17.5
S_BHKP388	18	1	15
S_BHKP391	18	1	16
S_BHKP392	18	1	14.5
S_BHNI285	27	2	14.5
S_BHNI286	27	2	16
S_BHNI287	27	2	11
S_BHNI288	27	2	12.5
S_BHNI289	27	2	13.5
S_BHNI290	27	2	12.5
S_BHNI291	27	2	15
S_BHNI292	27	2	16
S_BHNI293	27	2	15.5
S_BHNI294	27	2	15
S_BHNI295	27	2	15.5
S_BHNI296	27	2	15
S_DHBI198	3	2	12.5
S_DHBI199	3	2	15
S_DHBI200	3	2	11.5
S_DHBI201	3	2	15
S_DHBI203	3	2	12.5
S_DHBI204	3	2	10
S_DHBI206	3	2	14
S_DHBI207	3	2	13
S_DHBI208	3	2	12.5
S_DHBI209	3	2	10.5
S_DHBI218	3	2	9
S_DHBI219	3	2	13
S_DHBI220	3	2	14
S_RHEH32	7	2	11.5
S_RHEH33	7	2	12
S_RHEH34	7	2	11
S_RHEH35	7	2	10.5
S_RHEH36	7	2	12
S_RHEH37	7	2	11
S_RHEH38	7	2	9
S_PUNI46	28	2	14
S_PUNI47	28	2	15.5
S_PUNI48	28	2	12
S_PUNI49	28	2	13
S_PUNI50	28	2	10.5
S_RHNA3	25	1	13.5
S_RHNA4	25	1	13
S_BHDA367	4	2	13
S_BHKP416	18	1	13.5
S_BHKP417	18	1	16
S_BHKP418	18	1	17.5
S_BHKP419	18	1	17.5
S_BHKP420	18	1	11.5
S_BHKP421	18	1	16.5
S_BHKP422	18	1	15
S_BHKP423	18	1	15.5
S_BHKP424	18	1	18.5
S_BHKP425	18	1	16
S_BHKP426	18	1	13.5
S_BHKP427	18	1	14
S_BHKP428	18	1	15
S_BHKP430	18	1	16
S_BHKP431	18	1	16
S_DHRE376	33	2	10
S_DHRE377	33	2	14
S_DHRE379	33	2	14
S_DHRE380	33	2	17
S_BHDA246	4	2	13.5
S_BHDA247	4	2	14
S_BHDA248	4	2	14
S_BHDA251	4	2	13
S_BHDA252	4	2	13
S_BHDA253	4	2	14
S_BHDA254	4	2	10.5
S_BHDA255	4	2	13.5
S_BHDA257	4	2	13
S_BHDA261	4	2	14.5
S_BHDA262	4	2	16
S_BHDA263	4	2	14
S_BHDA264	4	2	12.5
S_BHDA266	4	2	16
S_BHDA267	4	2	16.5
S_BHDA268	4	2	17.5
S_BHDA269	4	2	14.5
S_BHDA270	4	2	14.5
S_BHDA271	4	2	13.5
S_BHDA272	4	2	16.5
S_BHDA273	4	2	11.5
S_BHDA274	4	2	11
S_BHDA276	4	2	12.5
S_BHDA277	4	2	13.5
S_BHDA278	4	2	12.5
S_BHDA279	4	2	13
S_BHDA280	4	2	9.5
S_BHDA281	4	2	11.5
S_BHDA282	4	2	14
S_BHDA283	4	2	13
S_BHDA284	4	2	14.5
S_BHDA285	4	2	13
S_BHDA286	4	2	15
S_BHDA287	4	2	14
S_BHDA288	4	2	11.5
S_BHDA289	4	2	13
S_BHDA291	4	2	14.5
S_BHDA292	4	2	14
S_BHDA293	4	2	13
S_BHDA294	4	2	15
S_BHDA295	4	2	13.5
S_BHDA296	4	2	13.5
S_BHDA297	4	2	15
S_BHDA298	4	2	11
S_BHDA299	4	2	16
S_BHDA300	4	2	14
S_BHDA301	4	2	16
S_BHDA302	4	2	13
S_BHDA303	4	2	16
S_BHDA306	4	2	13.5
S_BHDA307	4	2	13.5
S_BHDA308	4	2	15.5
S_BHDA309	4	2	15
S_BHDA310	4	2	16
S_BHDA311	4	2	15.5
S_BHDA312	4	2	14.5
S_BHDA313	4	2	10.5
S_BHDA314	4	2	15
S_BHDA315	4	2	12.5
S_BHDA316	4	2	15
S_BHDA317	4	2	14
S_BHDA318	4	2	16
S_BHDA319	4	2	14
S_BHDA320	4	2	14.5
S_BHDA321	4	2	14
S_BHDA322	4	2	12.5
S_BHDA323	4	2	15.5
S_BHDA324	4	2	15
S_BHDA325	4	2	13.5
S_BHDA326	4	2	16
S_BHDA327	4	2	15.5
S_BHDA328	4	2	17
S_BHDA329	4	2	14
S_BHDA330	4	2	12.5
S_BHDA331	4	2	17
S_BHDA332	4	2	16.5
S_BHDA334	4	2	14.5
S_BHDA335	4	2	13.5
S_BHDA336	4	2	16
S_BHDA337	4	2	13.5
S_BHDA338	4	2	15
S_BHDA339	4	2	11.5
S_BHDA341	4	2	14
S_BHDA342	4	2	15
S_BHDA343	4	2	14
S_BHDA344	4	2	17.5
S_BHKP222	18	1	14.5
S_BHKP223	18	1	15
S_BHKP224	18	1	13.5
S_BHKP226	18	1	15
S_BHKP227	18	1	16.5
S_BHKP239	18	1	17
S_BHKP240	18	1	16
S_BHKP241	18	1	15.5
S_BHKP242	18	1	16
S_BHKP243	18	1	16.5
S_BHKP244	18	1	15
S_BHKP245	18	1	12.5
S_BHKP246	18	1	13.5
S_BHKP247	18	1	16
S_BHKP248	18	1	16
S_BHKP249	18	1	13.5
S_BHKP250	18	1	16.5
S_BHKP251	18	1	16
S_BHKP252	18	1	15.5
S_BHKP253	18	1	17.5
S_BHKP254	18	1	14.5
S_BHKP255	18	1	16.5
S_BHKP256	18	1	15.5
S_BHKP257	18	1	16.5
S_BHKP258	18	1	15.5
S_BHKP259	18	1	17.5
S_BHNI263	27	2	15
S_BHNI264	27	2	13
S_BHNI265	27	2	12.5
S_BHNI266	27	2	12.5
S_BHNI267	27	2	13
S_BHNI268	27	2	13
S_BHNI269	27	2	12.5
S_BHNI270	27	2	13.5
S_BHNI271	27	2	16.5
S_BHNI272	27	2	14
S_DHAL100	1	1	13
S_DHAL101	1	1	11
S_DHAL102	1	1	14
S_DHAL103	1	1	9.5
S_DHBI168	3	2	14
S_DHBI169	3	2	15
S_DHBI171	3	2	14
S_DHBI172	3	2	12
S_RHMK28	19	1	12.5
S_RHMK29	19	1	11.5
S_RHMK30	19	1	12.5
S_RHMK31	19	1	10
S_RHMK32	19	1	13.5
S_RHMK33	19	1	10
S_DHBI173	3	2	11
S_DHBI175	3	2	16
S_BHKP360	18	1	16.5
S_BHKP361	18	1	15
S_BHKP362	18	1	16
S_BHKP363	18	1	17
S_BHKP364	18	1	14.5
S_BHKP365	18	1	14.5
S_BHKP366	18	1	17
S_BHKP367	18	1	16
S_BHKP368	18	1	17.5
S_BHKP369	18	1	17.5
S_BHKP370	18	1	17.5
S_DHSA45	34	1	14.5
S_DHSA46	34	1	15
S_BHKP371	18	1	17
S_BHKP372	18	1	17
S_BHKP373	18	1	14
S_BHKP374	18	1	17.5
S_BHKP375	18	1	15.5
S_DHSA50	34	1	15.5
S_DHSA51	34	1	13.5
S_DHSA56	34	1	16
S_DHSA57	34	1	13.5
S_DHSA58	34	1	13
S_DHSA59	34	1	15.5
S_DHSA60	34	1	17
S_DHSA61	34	1	13.5
S_DHSA62	34	1	14
S_DHSA63	34	1	13
S_DHWA82	36	1	13.5
S_DHWA83	36	1	15.5
S_DHWA84	36	1	15
S_DHWA85	36	1	13
S_DHWA86	36	1	15
S_DHWA87	36	1	16.5
S_DHWA88	36	1	14.5
S_DHWA89	36	1	13.5
S_DHWA90	36	1	16
S_DHWA91	36	1	14
S_DHWA92	36	1	14.5
S_DHWA93	36	1	12.5
S_DHWA94	36	1	16
S_DHWA95	36	1	12.5
S_DHWA96	36	1	14
S_BHNI275	27	2	17.5
S_BHNI276	27	2	15
S_BHNI277	27	2	15.5
S_BHNI278	27	2	17.5
S_BHNI279	27	2	17
S_BHNI280	27	2	16
S_BHNI281	27	2	14.5
S_BHNI282	27	2	15.5
S_BHNI283	27	2	16
S_BHNI284	27	2	14
S_PUMU56	24	1	14.5
S_PUMU57	24	1	11.5
S_PUMU58	24	1	8.5
S_PUKO75	16	2	8
S_PUKO76	16	2	10
S_PUKO77	16	2	12.5
S_DHBI177	3	2	14.5
S_DHHE99	11	1	9
S_DHHE100	11	1	7.5
S_DHHE101	11	1	8
S_DHHE102	11	1	8.5
S_DHHE103	11	1	14
S_DHHE104	11	1	10.5
S_DHHE105	11	1	13
S_DHHE106	11	1	7.5
S_DHHE107	11	1	8.5
S_DHHE108	11	1	10.5
S_DHHE109	11	1	8.5
S_DHHE110	11	1	10.5
S_BHKP278	18	1	17.5
S_BHKP279	18	1	15.5
S_BHKP280	18	1	16
S_BHKP281	18	1	15.5
S_BHKP284	18	1	17.5
S_BHKP285	18	1	15.5
S_BHKP286	18	1	16
S_BHKP287	18	1	16
S_BHKP288	18	1	16.5
S_BHKP289	18	1	15.5
S_BHKP290	18	1	16
S_BHKP291	18	1	15.5
S_BHKP292	18	1	17
S_BHKP293	18	1	15
S_BHKP294	18	1	15
S_BHKP296	18	1	15
S_BHKP297	18	1	16
S_BHKP298	18	1	15.5
S_BHKP299	18	1	16.5
S_BHKP300	18	1	15
S_BHKP301	18	1	17
S_BHKP302	18	1	16.5
S_BHKP303	18	1	16
S_BHKP304	18	1	17.5
S_BHKP305	18	1	15.5
S_BHKP306	18	1	16
S_BHKP307	18	1	16
S_BHKP308	18	1	16.5
S_BHKP309	18	1	17
S_BHKP310	18	1	17
S_BHKP311	18	1	16.5
S_BHKP312	18	1	14.5
S_BHKP313	18	1	15.5
S_BHKP314	18	1	15
S_BHKP315	18	1	15.5
S_BHKP316	18	1	16
S_BHKP317	18	1	13
S_BHKP318	18	1	15
S_BHKP319	18	1	16.5
S_BHKP321	18	1	14.5
S_BHKP322	18	1	18
S_BHKP323	18	1	17
S_BHKP324	18	1	15.5
S_BHKP325	18	1	14
S_BHKP326	18	1	16.5
S_BHKP327	18	1	16
S_BHKP328	18	1	16
S_BHKP329	18	1	18
S_BHKP330	18	1	14
S_BHKP331	18	1	15.5
S_BHKP332	18	1	14
S_BHKP333	18	1	17.5
S_BHKP334	18	1	17
S_BHKP335	18	1	16.5
S_BHKP336	18	1	16
S_BHKP337	18	1	15.5
S_BHKP338	18	1	15
S_BHKP339	18	1	16.5
S_BHKP340	18	1	15
S_BHKP341	18	1	14
S_BHKP342	18	1	15.5
S_BHKP343	18	1	15.5
S_BHKP344	18	1	17
S_BHKP345	18	1	17
S_BHKP346	18	1	18
S_BHKP347	18	1	15.5
S_BHKP348	18	1	14
S_BHKP350	18	1	15
S_BHNI205	27	2	12.5
S_BHNI206	27	2	14
S_BHNI207	27	2	20
S_BHNI209	27	2	11
S_BHNI212	27	2	16
S_BHNI214	27	2	11.5
S_BHNI215	27	2	12
S_BHNI216	27	2	17
S_BHNI219	27	2	13
S_BHNI221	27	2	13
S_BHNI224	27	2	8
S_BHNI225	27	2	14
S_BHNI226	27	2	14.5
S_BHNI227	27	2	16.5
S_BHNI229	27	2	13
S_BHNI230	27	2	14
S_BHNI231	27	2	15
S_BHNI232	27	2	14.5
S_BHNI233	27	2	11.5
S_BHNI234	27	2	9.5
S_BHNI235	27	2	13.5
S_BHNI236	27	2	12.5
S_BHNI237	27	2	9.5
S_BHNI238	27	2	13.5
S_BHNI240	27	2	13.5
S_BHNI242	27	2	13
S_BHNI243	27	2	13.5
S_BHNI244	27	2	12.5
S_BHNI245	27	2	11
S_BHNI246	27	2	11.5
S_BHNI247	27	2	15.5
S_BHNI248	27	2	14
S_BHNI249	27	2	14.5
S_BHNI250	27	2	10.5
S_BHNI251	27	2	11
S_BHNI252	27	2	11
S_BHNI253	27	2	10
S_BHNI254	27	2	12.5
S_BHNI255	27	2	15
S_BHNI256	27	2	13
S_BHNI257	27	2	12.5
S_BHNI258	27	2	11.5
S_BHNI259	27	2	12.5
S_BHNI260	27	2	12
S_BHNI261	27	2	12
S_DHAL104	1	1	10.5
S_DHAL105	1	1	10.5
S_DHAL106	1	1	10.5
S_DHAL107	1	1	10.5
S_DHAL108	1	1	10.5
S_DHAL109	1	1	12.5
S_DHAL110	1	1	11.5
S_DHAL111	1	1	12
S_DHAL113	1	1	10.5
S_DHAL114	1	1	16
S_DHAL115	1	1	11
S_DHAL116	1	1	7.5
S_DHAL117	1	1	12
S_DHAL118	1	1	10.5
S_DHAL119	1	1	10.5
S_DHAL121	1	1	11
S_DHAL122	1	1	12.5
S_DHAL123	1	1	10.5
S_DHAL124	1	1	11.5
S_DHAL125	1	1	11.5
S_DHAL126	1	1	12.5
S_DHAL127	1	1	11
S_DHAL128	1	1	9.5
S_DHAL129	1	1	9.5
S_DHAL130	1	1	11
S_DHAL131	1	1	10.5
S_DHAL132	1	1	9.5
S_DHAL133	1	1	13.5
S_DHAL134	1	1	11.5
S_DHAL135	1	1	12
S_DHAL137	1	1	11
S_DHAL138	1	1	10.5
S_DHAL139	1	1	11
S_DHAL141	1	1	9
S_DHAL59	1	1	12.5
S_DHAL60	1	1	9.5
S_DHAL61	1	1	11.5
S_DHAL62	1	1	12.5
S_DHAL63	1	1	11.5
S_DHAL64	1	1	8.5
S_DHAL65	1	1	9.5
S_DHAL66	1	1	12
S_DHAL67	1	1	11.5
S_DHAL68	1	1	12
S_DHAL70	1	1	15
S_DHAL71	1	1	11
S_DHAL72	1	1	12.5
S_DHAL73	1	1	10.5
S_DHAL74	1	1	11
S_DHAL75	1	1	11
S_DHAL76	1	1	13.5
S_DHAL77	1	1	12.5
S_DHAL78	1	1	12
S_DHAL79	1	1	13
S_DHAL80	1	1	7
S_DHAL81	1	1	9.5
S_DHAL82	1	1	10.5
S_DHAL83	1	1	12.5
S_DHAL84	1	1	11
S_DHAL85	1	1	13.5
S_DHAL86	1	1	9.5
S_DHAL87	1	1	10
S_DHAL88	1	1	14.5
S_DHAL89	1	1	8.5
S_DHAL90	1	1	12.5
S_DHAL91	1	1	8
S_DHAL92	1	1	14
S_DHAL94	1	1	8.5
S_DHAL95	1	1	10.5
S_DHAL96	1	1	12.5
S_DHAL97	1	1	11
S_DHAL98	1	1	11.5
S_DHAL99	1	1	12
S_DHBI101	3	2	15.5
S_DHBI102	3	2	15
S_DHBI103	3	2	12.5
S_DHBI105	3	2	11.5
S_DHBI106	3	2	13.5
S_DHBI107	3	2	15
S_DHBI109	3	2	14.5
S_DHBI112	3	2	15
S_DHBI113	3	2	9.5
S_DHBI114	3	2	13.5
S_DHBI117	3	2	13
S_DHBI118	3	2	14.5
S_DHBI120	3	2	12.5
S_DHBI126	3	2	14
S_DHBI127	3	2	12
S_DHBI128	3	2	13
S_DHBI129	3	2	12.5
S_DHBI130	3	2	10
S_DHBI131	3	2	12.5
S_DHBI133	3	2	14.5
S_DHBI135	3	2	12
S_DHBI136	3	2	14
S_DHBI138	3	2	15.5
S_DHBI141	3	2	8
S_DHBI142	3	2	11.5
S_DHGO172	9	1	9.5
S_DHGO173	9	1	8
S_DHGO174	9	1	9
S_DHGO176	9	1	10
S_DHGO177	9	1	9.5
S_DHGO178	9	1	9
S_DHGO223	9	1	8.5
S_DHGO226	9	1	8.5
S_DHGO227	9	1	11
S_DHGO228	9	1	12
S_DHGO229	9	1	8
S_DHGO230	9	1	10
S_DHGO231	9	1	9
S_DHGO232	9	1	9.5
S_DHGO233	9	1	13
S_DHGO234	9	1	10
S_DHGO235	9	1	11
S_DHBI145	3	2	14
S_DHBI148	3	2	13.5
S_DHBI149	3	2	10.5
S_DHBI151	3	2	13.5
S_DHBI152	3	2	15
S_DHBI153	3	2	10.5
S_DHBI154	3	2	14.5
S_DHBI155	3	2	10
S_DHBI156	3	2	9.5
S_DHBI157	3	2	15
S_DHBI159	3	2	15.5
S_DHBI160	3	2	15.5
S_DHBI161	3	2	12
S_DHBI164	3	2	9
S_DHBI165	3	2	14
S_DHGA100	8	1	15
S_DHGA103	8	1	15.5
S_DHGA105	8	1	13.5
S_DHGA106	8	1	14.5
S_DHGA109	8	1	17.5
S_DHGA110	8	1	16
S_DHGA111	8	1	20.5
S_DHGA112	8	1	18
S_DHGA114	8	1	13.5
S_DHGA116	8	1	14
S_DHGA117	8	1	13
S_DHGA118	8	1	16
S_DHGA119	8	1	18.5
S_DHGA120	8	1	13.5
S_DHGA121	8	1	12
S_DHGA123	8	1	15.5
S_DHGA125	8	1	16
S_DHGA126	8	1	18.5
S_DHGA127	8	1	14.5
S_DHGA131	8	1	16
S_DHGA132	8	1	15.5
S_DHGA134	8	1	14.5
S_DHGA137	8	1	15.5
S_DHGA139	8	1	15.5
S_DHGA140	8	1	16.5
S_DHGA141	8	1	14.5
S_DHGA144	8	1	14
S_DHGA145	8	1	13
S_DHGA147	8	1	16.5
S_DHGA148	8	1	15.5
S_DHGA150	8	1	12.5
S_DHGA151	8	1	17
S_DHGA152	8	1	19.5
S_DHGA153	8	1	16
S_DHGA154	8	1	14.5
S_DHGA156	8	1	14.5
S_DHGA158	8	1	14.5
S_DHGA159	8	1	15
S_DHGA160	8	1	13.5
S_DHGA162	8	1	14
S_DHGA163	8	1	15.5
S_DHGA164	8	1	14.5
S_DHGA165	8	1	13
S_DHGA166	8	1	16.5
S_DHGA167	8	1	15
S_DHGA169	8	1	15.5
S_DHGA170	8	1	15
S_DHGA171	8	1	16.5
S_DHGA172	8	1	17
S_DHGA173	8	1	13.5
S_DHGA174	8	1	14
S_DHGA175	8	1	16.5
S_DHGA176	8	1	17.5
S_DHGA177	8	1	16
S_DHGA178	8	1	16
S_DHGA179	8	1	12.5
S_DHGA180	8	1	14
S_DHGA181	8	1	13
S_DHGA182	8	1	18.5
S_DHGA183	8	1	19
S_DHGA184	8	1	15
S_DHGA185	8	1	17.5
S_DHGA186	8	1	13
S_DHGA187	8	1	16.5
S_DHGA83	8	1	15.5
S_DHGA84	8	1	14.5
S_DHGA85	8	1	15
S_DHGA87	8	1	11.5
S_DHGA88	8	1	15
S_DHGA94	8	1	15
S_DHGA95	8	1	17.5
S_DHGA96	8	1	15.5
S_DHGA97	8	1	14
S_DHGA98	8	1	17
S_DHGA99	8	1	16
S_DHGO100	9	1	10.5
S_DHGO101	9	1	10.5
S_DHGO107	9	1	11
S_DHGO109	9	1	10
S_DHGO110	9	1	12.5
S_DHGO111	9	1	8.5
S_DHGO113	9	1	12
S_DHGO114	9	1	11.5
S_DHGO117	9	1	10.5
S_DHGO119	9	1	12
S_DHGO120	9	1	9.5
S_DHGO121	9	1	10.5
S_DHGO124	9	1	9.5
S_DHGO126	9	1	7.5
S_DHGO130	9	1	8
S_DHGO131	9	1	10
S_DHGO133	9	1	9.5
S_DHGO135	9	1	9.5
S_DHGO136	9	1	9.5
S_DHGO138	9	1	10
S_DHGO139	9	1	8.5
S_DHGO141	9	1	10.5
S_DHGO142	9	1	10
S_DHGO144	9	1	11.5
S_DHGO147	9	1	12
S_DHGO148	9	1	9
S_DHGO149	9	1	10.5
S_DHGO150	9	1	10.5
S_DHGO153	9	1	11
S_DHGO154	9	1	11.5
S_DHGO155	9	1	13.5
S_DHGO157	9	1	10.5
S_DHGO158	9	1	10.5
S_DHGO161	9	1	9.5
S_DHGO162	9	1	7.5
S_DHGO164	9	1	8.5
S_DHGO165	9	1	8.5
S_DHGO166	9	1	10
S_DHGO167	9	1	8.5
S_DHGO168	9	1	9
S_DHGO169	9	1	10
S_DHGO170	9	1	9
S_DHGO171	9	1	9
S_DHGO179	9	1	12
S_DHGO180	9	1	10.5
S_DHGO181	9	1	11.5
S_DHGO182	9	1	10.5
S_DHGO183	9	1	10
S_DHGO184	9	1	10.5
S_DHGO185	9	1	11.5
S_DHGO186	9	1	9
S_DHGO187	9	1	10.5
S_DHGO188	9	1	12.5
S_DHGO189	9	1	10
S_DHGO191	9	1	10
S_DHGO192	9	1	9.5
S_DHGO193	9	1	9
S_DHGO194	9	1	12
S_DHGO195	9	1	12.5
S_DHGO197	9	1	9.5
S_DHGO198	9	1	9.5
S_DHGO200	9	1	10
S_DHGO202	9	1	11.5
S_DHGO204	9	1	11
S_DHHE28	11	1	13
S_DHAL142	1	1	11
S_DHAL143	1	1	11
S_DHAL144	1	1	15
S_DHAL145	1	1	10.5
S_DHAL146	1	1	11
S_DHAL147	1	1	11
S_DHAL148	1	1	9.5
S_DHPO60	30	2	13.5
S_PUAM58	2	2	13
S_PUAM59	2	2	14
S_PUAM60	2	2	13.5
S_PUAM61	2	2	19
S_BHDA345	4	2	15
S_BHDA346	4	2	13
S_BHDA347	4	2	12
S_BHDA348	4	2	16
S_DHMG107	22	1	13.5
S_DHMG108	22	1	11.5
S_DHHI367	12	2	13
S_DHHI368	12	2	12.5
S_DHHI369	12	2	15
S_DHHI372	12	2	15
S_DHHI374	12	2	14.5
S_DHHI375	12	2	14
S_DHHI376	12	2	10.5
S_DHHI377	12	2	14.5
S_DHHI378	12	2	16.5
S_DHHI381	12	2	12.5
S_DHHI384	12	2	11.5
S_DHHI385	12	2	14
S_DHRE327	33	2	14
S_DHRE328	33	2	13.5
S_DHRE329	33	2	10
S_DHRE332	33	2	13.5
S_DHRE333	33	2	13
S_DHRE334	33	2	13.5
S_DHRE338	33	2	14.5
S_BHNI273	27	2	12.5
S_BHNI274	27	2	13.5
S_DHWA67	36	1	13.5
S_DHKA99	15	1	12.5
S_DHHE88	11	1	9
S_DHBI166	3	2	12
S_PUKO67	16	2	11.5
S_DHGO207	9	1	11
S_DHGO208	9	1	11
S_DHGO209	9	1	10
S_DHGO210	9	1	9.5
S_DHGO211	9	1	9.5
S_DHGO212	9	1	9
S_DHGO214	9	1	11.5
S_DHGO215	9	1	11.5
S_DHGO216	9	1	12.5
S_DHGO217	9	1	9
S_PUAM62	2	2	12.5
S_PUAM63	2	2	16.5
S_PUAM64	2	2	13.5
S_PUAM65	2	2	12
S_PUAM66	2	2	13
S_PUAM68	2	2	11
S_PUAM69	2	2	11.5
S_PUMN38	20	2	11
S_PUMN39	20	2	10.5
S_PUMN40	20	2	10
S_DHKA102	15	1	11
S_DHKA103	15	1	11
S_DHKA104	15	1	12.5
S_DHKA106	15	1	14
S_DHKA107	15	1	13.5
S_DHHE89	11	1	9
S_DHHE90	11	1	7.5
S_DHHE91	11	1	12.5
S_DHHE92	11	1	13
S_DHHE93	11	1	12.5
S_DHHE94	11	1	9
S_DHHE95	11	1	8
S_DHHE96	11	1	7.5
S_DHHE97	11	1	7.5
S_PUKO68	16	2	8
S_PUKO69	16	2	9
S_PUKO70	16	2	13.5
S_PUKO71	16	2	13
S_DHWA68	36	1	12
S_DHWA71	36	1	17
S_DHWA72	36	1	15
S_DHWA74	36	1	14.5
S_DHWA75	36	1	13
S_DHWA78	36	1	16
S_DHWA80	36	1	14
S_DHWA81	36	1	12.5
S_DHHI386	12	2	16
S_DHHI387	12	2	14.5
S_DHHI388	12	2	8
S_DHHI389	12	2	12.5
S_DHHI390	12	2	14
S_DHHI392	12	2	12.5
S_DHHI394	12	2	14.5
S_DHHI395	12	2	16
S_DHHI396	12	2	11
S_DHHI397	12	2	15
S_DHHI398	12	2	13.5
S_DHHI399	12	2	15.5
S_DHHI400	12	2	15
S_DHHI401	12	2	14
S_DHHI403	12	2	12.5
S_DHHI404	12	2	13
S_DHHI408	12	2	13.5
S_DHHI409	12	2	15
S_DHGO218	9	1	10
S_DHGO219	9	1	9.5
S_DHGO220	9	1	11.5
S_DHGO221	9	1	9.5
S_DHGO222	9	1	9.5
S_DHGO236	9	1	10.5
S_DHGO237	9	1	10
S_DHGO238	9	1	11.5
S_DHGO239	9	1	12
S_DHGO241	9	1	8
S_DHGO242	9	1	12
S_DHGO243	9	1	11
S_DHGO244	9	1	12.5
S_DHGO245	9	1	12
S_RHEH23	7	2	10.5
S_RHEH24	7	2	10
S_RHEH25	7	2	13.5
S_RHEH26	7	2	15
S_RHEH28	7	2	11.5
S_RHEH29	7	2	13
S_PUPG51	29	2	18.5
S_PUME55	23	2	9.5
S_PUME56	23	2	14
S_PUME57	23	2	14
S_DHAL149	1	1	12.5
S_DHAL150	1	1	8
S_DHAL151	1	1	7.5
S_DHAL152	1	1	13
S_DHAL153	1	1	11.5
S_DHAL154	1	1	12
S_DHAL155	1	1	10
S_DHAL156	1	1	10.5
S_DHPO61	30	2	11.5
S_DHPO63	30	2	11.5
S_DHPO64	30	2	13
S_DHPO65	30	2	13.5
S_DHKA108	15	1	13
S_DHKA110	15	1	13.5
S_DHKA112	15	1	14.5
S_DHKA113	15	1	15
S_DHKA114	15	1	14.5
S_BHDA349	4	2	13
S_BHDA354	4	2	11
S_BHDA355	4	2	13
S_BHDA356	4	2	14
S_BHDA357	4	2	14.5
S_BHDA358	4	2	17.5
S_DHGO247	9	1	10
S_DHBI167	3	2	10.5
S_PUMU59	24	1	13
S_PUMU60	24	1	14
S_PUMU62	24	1	15.5
S_DHMA252	21	1	13
S_DHMA253	21	1	12
S_DHMA255	21	1	12.5
S_DHMA257	21	1	12
S_DHMA258	21	1	14.5
S_DHMA259	21	1	11
S_DHMA260	21	1	10.5
S_DHMA261	21	1	12.5
S_DHMA262	21	1	11.5
S_DHMA263	21	1	11
S_DHMA266	21	1	13
S_DHMA267	21	1	11
S_DHMA268	21	1	13.5
S_DHMA271	21	1	13.5
S_DHMA274	21	1	11
S_DHMA275	21	1	12.5
S_DHMA276	21	1	12
S_DHMA277	21	1	11
S_DHMA278	21	1	8.5
S_DHMA280	21	1	12
S_DHMA282	21	1	12
S_DHMA283	21	1	16
S_DHMA284	21	1	13
S_DHMA285	21	1	10.5
S_DHMA286	21	1	16.5
S_DHMA287	21	1	13.5
S_DHPG97	31	2	13
S_DHPG98	31	2	12.5
S_DHPG99	31	2	10
S_DHPG100	31	2	13.5
S_DHPG101	31	2	14
S_DHPG102	31	2	11.5
S_DHPG103	31	2	13
S_DHPG104	31	2	15
S_DHPG105	31	2	13.5
S_DHPG106	31	2	12
S_DHPG107	31	2	14
S_DHPG109	31	2	11.5
S_DHPG110	31	2	13.5
S_DHPG111	31	2	10
S_DHPG112	31	2	11
S_DHPG113	31	2	11.5
S_DHPG114	31	2	12.5
S_DHPG115	31	2	13
S_DHPG116	31	2	15
S_DHPG117	31	2	12.5
S_DHPG118	31	2	12.5
S_DHPG120	31	2	12.5
S_DHPG121	31	2	12
S_DHPG122	31	2	17
S_DHPG123	31	2	14.5
S_DHPG124	31	2	12.5
S_DHPG126	31	2	18
S_DHPG127	31	2	11.5
S_DHPG128	31	2	13.5
S_DHPG129	31	2	12
S_DHPG130	31	2	12.5
S_DHPG131	31	2	13
S_DHPG132	31	2	16
S_PUAM71	2	2	14
S_PUAM72	2	2	15.5
S_PUAM73	2	2	15
S_DHGA229	8	1	13
S_DHGA230	8	1	20.5
S_DHGA231	8	1	17
S_DHGA232	8	1	19
S_DHGA233	8	1	15
S_DHGA234	8	1	16.5
S_DHGA236	8	1	13
S_PUMU66	24	1	13
S_PUMU67	24	1	12.5
S_PUMU68	24	1	13.5
S_PUMU69	24	1	15
S_PUMU70	24	1	15
S_PUMU71	24	1	14
S_PUMU73	24	1	12.5
S_BHNI298	27	2	14
S_BHNI299	27	2	15.5
S_BHNI300	27	2	14.5
S_BHNI301	27	2	12
S_BHNI302	27	2	14.5
S_BHNI303	27	2	15.5
S_BHNI304	27	2	15
S_BHNI305	27	2	15.5
S_BHNI306	27	2	14.5
S_PUAM74	2	2	13
S_PUAM75	2	2	13
S_PUAM76	2	2	13.5
S_PUAM77	2	2	16
S_PUAM78	2	2	14
S_PUAM79	2	2	11.5
S_DHGA188	8	1	16.5
S_DHGA189	8	1	14.5
S_DHGA190	8	1	13.5
S_DHGA191	8	1	13.5
S_DHGA192	8	1	17.5
S_DHGA193	8	1	14.5
S_DHGA194	8	1	17
S_DHGA195	8	1	16
S_DHGA196	8	1	16.5
S_DHGA197	8	1	16
S_DHGA198	8	1	11.5
S_DHGA199	8	1	17.5
S_DHGA200	8	1	17
S_DHGA201	8	1	13.5
S_DHGA203	8	1	14.5
S_DHGA204	8	1	15
S_DHGA205	8	1	16.5
S_DHGA206	8	1	17.5
S_DHGA207	8	1	15
S_DHGA208	8	1	15
S_DHGA209	8	1	15
S_DHGA210	8	1	16
S_DHGA211	8	1	16
S_DHGA212	8	1	18.5
S_DHGA213	8	1	10.5
S_DHGA214	8	1	17
S_DHGA215	8	1	17
S_DHGA216	8	1	11.5
S_DHGA217	8	1	9.5
S_DHGA218	8	1	16.5
S_PUMN42	20	2	13.5
S_PUMN46	20	2	11
S_PUMN47	20	2	10.5
S_PUMN48	20	2	10.5
S_PUMN49	20	2	8.5
S_PUPG52	29	2	17.5
S_PUPG53	29	2	16
S_PUPG54	29	2	16
S_RHRA39	32	1	10
S_RHRA40	32	1	9.5
S_RHRA41	32	1	10.5
S_RHRA42	32	1	9.5
S_RHRA43	32	1	10
S_RHRA44	32	1	11.5
S_RHRA45	32	1	9.5
S_PUKO72	16	2	11.5
S_PUKO73	16	2	8.5
S_PUKO74	16	2	11.5
S_RHWE56	37	1	13
S_DHHI413	12	2	10.5
S_DHHI415	12	2	12.5
S_DHHI416	12	2	17
S_DHHI417	12	2	14.5
S_DHHI420	12	2	13
S_DHHI421	12	2	12.5
S_DHHI422	12	2	13
S_DHHI424	12	2	14.5
S_DHHI425	12	2	15
S_DHHI426	12	2	15.5
S_DHHI427	12	2	13
S_DHNA47	26	2	14
S_DHNA48	26	2	12.5
S_RHMK34	19	1	9
S_RHMK35	19	1	14
S_RHMK36	19	1	12
S_RHMK37	19	1	11.5
S_RHMK38	19	1	13.5
S_RHMK39	19	1	9
S_RHGG98	10	2	10
S_RHGG100	10	2	15.5
S_RHGG101	10	2	14.5
S_DHKA117	15	1	13
S_DHKA118	15	1	12
S_DHKA119	15	1	13.5
S_DHKA120	15	1	12
S_DHKA121	15	1	13.5
S_DHKA122	15	1	13
S_DHKA123	15	1	11.5
S_DHKA124	15	1	11
S_DHKA125	15	1	13.5
S_DHKA126	15	1	14
S_DHKA127	15	1	16
S_DHKA128	15	1	14
S_DHKA131	15	1	12.5
S_DHKA133	15	1	12.5
S_DHKA134	15	1	11.5
S_DHKA135	15	1	12.5
S_DHKA136	15	1	16
S_PUAM80	2	2	7.5
S_PUAM81	2	2	13
S_PUAM82	2	2	14
S_PUAM84	2	2	8
S_PUAM85	2	2	7.5
S_PUAM87	2	2	13
S_PUAM88	2	2	10
S_PUAM89	2	2	13
S_PUAM90	2	2	13
S_PUAM91	2	2	11.5
S_PUAM92	2	2	12.5
S_DHSA64	34	1	16.5
S_DHSA65	34	1	17
S_DHSA66	34	1	13
S_DHSA68	34	1	14
S_DHBI221	3	2	11
S_DHBI222	3	2	11
S_DHGA219	8	1	16.5
S_DHGA220	8	1	17
S_DHGA221	8	1	11.5
S_DHGA222	8	1	12
S_DHGA223	8	1	14.5
S_DHGA224	8	1	13.5
S_DHGA225	8	1	15.5
S_DHGA226	8	1	17.5
S_DHGA227	8	1	16.5
S_DHGA228	8	1	14
S_BHNI307	27	2	14
S_BHNI308	27	2	15
S_BHNI309	27	2	18
S_BHNI310	27	2	16.5
S_BHNI312	27	2	14.5
S_BHNI313	27	2	15
S_BHNI315	27	2	16
S_BHNI316	27	2	16.5
S_BHNI317	27	2	16
S_BHNI318	27	2	15.5
S_RHEH30	7	2	11
S_RHEH31	7	2	13.5
S_BHDA368	4	2	16.5
S_BHDA369	4	2	15
S_BHDA370	4	2	13.5
S_BHDA371	4	2	12.5
S_BHDA372	4	2	15.5
S_BHDA373	4	2	15
S_BHDA374	4	2	13.5
S_BHDA375	4	2	15.5
S_BHDA376	4	2	15
S_BHDA377	4	2	16
S_BHDA378	4	2	13.5
S_BHDA379	4	2	15
S_BHDA380	4	2	14.5
S_BHDA381	4	2	12
S_BHDA382	4	2	17
S_DHWA97	36	1	15
S_DHWA98	36	1	13.5
S_DHWA99	36	1	11.5
S_DHWA100	36	1	11.5
S_DHWA101	36	1	14.5
S_DHWA102	36	1	15.5
S_DHWA103	36	1	14.5
S_PUPG55	29	2	16
S_PUPG56	29	2	15
S_PUPG58	29	2	12
S_PUPG59	29	2	17.5
S_BHKP393	18	1	14.5
S_BHKP394	18	1	15.5
S_BHKP395	18	1	16
S_BHKP396	18	1	15.5
S_BHKP397	18	1	18
S_BHKP399	18	1	15
S_BHKP400	18	1	17.5
S_BHKP401	18	1	14
S_BHKP402	18	1	16.5
S_BHKP403	18	1	16
S_BHKP404	18	1	16.5
S_BHKP405	18	1	16
S_BHKP406	18	1	17
S_BHKP407	18	1	14
S_BHKP408	18	1	12.5
S_BHKP409	18	1	14
S_BHKP410	18	1	15.5
S_BHKP411	18	1	15.5
S_BHKP412	18	1	14.5
S_BHKP413	18	1	15
S_BHKP414	18	1	17
S_BHKP415	18	1	13.5
S_BHKP432	18	1	15.5
S_BHKP433	18	1	14.5
S_BHKP434	18	1	15.5
S_BHKP435	18	1	16.5
S_BHKP437	18	1	16
S_BHKP438	18	1	16.5
S_BHKP439	18	1	13.5
S_BHKP440	18	1	15
S_BHKP441	18	1	17
S_BHKP442	18	1	16
S_BHKP443	18	1	16
S_BHKP444	18	1	13.5
S_BHKP445	18	1	13
S_BHKP446	18	1	16.5
S_BHKP448	18	1	15.5
S_BHKP449	18	1	15.5
S_BHKP450	18	1	16
S_BHKP451	18	1	14
S_BHKP452	18	1	17
S_BHKP453	18	1	16.5
S_BHKP454	18	1	15.5
S_BHKP455	18	1	16.5
S_BHKP456	18	1	17.5
S_BHKP457	18	1	13.5
S_BHKP459	18	1	13
S_BHKP460	18	1	18.5
S_BHKP461	18	1	14.5
S_BHKP463	18	1	16
S_BHKP464	18	1	15.5
S_BHKP465	18	1	17
S_DHRE374	33	2	12
S_DHGO206	9	1	11
S_DHGO67	9	1	10
S_DHGO68	9	1	8.5
S_DHGO69	9	1	9
S_DHGO70	9	1	9
S_DHGO71	9	1	8.5
S_DHGO73	9	1	10.5
S_DHGO74	9	1	8
S_DHGO75	9	1	9
S_DHGO76	9	1	13
S_DHGO78	9	1	11.5
S_DHGO79	9	1	8.5
S_DHGO80	9	1	10.5
S_DHGO81	9	1	8.5
S_DHGO82	9	1	8.5
S_DHGO85	9	1	10.5
S_DHGO86	9	1	10
S_DHGO87	9	1	11.5
S_DHGO88	9	1	12.5
S_DHGO90	9	1	10
S_DHGO91	9	1	12.5
S_DHGO92	9	1	12
S_DHGO93	9	1	10.5
S_DHGO95	9	1	12
S_DHGO96	9	1	13
S_DHGO97	9	1	9.5
S_DHHE27	11	1	11
S_DHHE29	11	1	8.5
S_DHHE31	11	1	14
S_DHHE32	11	1	9.5
S_DHHE33	11	1	12
S_DHHE34	11	1	14
S_DHHE35	11	1	10
S_DHHE36	11	1	15.5
S_DHHE37	11	1	14.5
S_DHHE38	11	1	12
S_DHHE39	11	1	12
S_DHHE40	11	1	14.5
S_DHHE41	11	1	9
S_DHHE42	11	1	13.5
S_DHHE43	11	1	10.5
S_DHHE44	11	1	11
S_DHHE45	11	1	14
S_DHHE46	11	1	11.5
S_DHHE47	11	1	11
S_DHHE48	11	1	13.5
S_DHHE49	11	1	11.5
S_DHHE50	11	1	7.5
S_DHHE51	11	1	14
S_DHHE52	11	1	13.5
S_DHHE53	11	1	9
S_DHHE54	11	1	17
S_DHHE55	11	1	9.5
S_DHHE56	11	1	14.5
S_DHHE57	11	1	12.5
S_DHHE58	11	1	12.5
S_DHHE59	11	1	11.5
S_DHHE60	11	1	13.5
S_DHHE61	11	1	10.5
S_DHHE62	11	1	13.5
S_DHHE63	11	1	13
S_DHHE64	11	1	10.5
S_DHHE65	11	1	9.5
S_DHHE66	11	1	8.5
S_DHHE67	11	1	8
S_DHHE68	11	1	11
S_DHHE69	11	1	11
S_DHHE70	11	1	12.5
S_DHHE71	11	1	10
S_DHHE72	11	1	12
S_DHHE73	11	1	13
S_DHHE74	11	1	13
S_DHHE75	11	1	9.5
S_DHHE76	11	1	13
S_DHHE77	11	1	13.5
S_DHHE78	11	1	14
S_DHHE79	11	1	14
S_DHHE80	11	1	13.5
S_DHHE81	11	1	13
S_DHHE82	11	1	13
S_DHHE83	11	1	8.5
S_DHHE84	11	1	13.5
S_DHHE85	11	1	10.5
S_DHHE86	11	1	8.5
S_DHHE87	11	1	10.5
S_DHHI230	12	2	12
S_DHHI231	12	2	13.5
S_DHHI235	12	2	13
S_DHHI237	12	2	14.5
S_DHHI238	12	2	12
S_DHHI241	12	2	13
S_DHHI249	12	2	13.5
S_DHHI250	12	2	13.5
S_DHHI251	12	2	11
S_DHHI252	12	2	12.5
S_DHHI253	12	2	14
S_DHHI255	12	2	11.5
S_DHHI256	12	2	12.5
S_DHHI257	12	2	10.5
S_DHHI258	12	2	9
S_DHHI260	12	2	13.5
S_DHHI261	12	2	20.5
S_DHHI262	12	2	16
S_DHHI266	12	2	14
S_DHHI267	12	2	14
S_DHHI271	12	2	11
S_DHHI276	12	2	13
S_DHHI277	12	2	14.5
S_DHHI279	12	2	8.5
S_DHHI280	12	2	14.5
S_DHHI285	12	2	12
S_DHHI286	12	2	9
S_DHHI287	12	2	13.5
S_DHHI290	12	2	14
S_DHHI291	12	2	11.5
S_DHHI292	12	2	12
S_DHHI293	12	2	14
S_DHHI296	12	2	17
S_DHHI297	12	2	11.5
S_DHHI298	12	2	13.5
S_DHHI299	12	2	14
S_DHHI300	12	2	13.5
S_DHHI301	12	2	14
S_DHHI302	12	2	11.5
S_DHHI304	12	2	15
S_DHHI305	12	2	13
S_DHHI306	12	2	13.5
S_DHHI307	12	2	14.5
S_DHHI308	12	2	14.5
S_DHHI309	12	2	11.5
S_DHHI310	12	2	12
S_DHHI311	12	2	13
S_DHHI312	12	2	12
S_DHHI313	12	2	13.5
S_DHHI314	12	2	13.5
S_DHHI315	12	2	15.5
S_DHHI316	12	2	12.5
S_DHHI317	12	2	16
S_DHHI319	12	2	9.5
S_DHHI323	12	2	10
S_DHHI325	12	2	14.5
S_DHHI327	12	2	10
S_DHHI328	12	2	8.5
S_DHHI329	12	2	11.5
S_DHHI330	12	2	9.5
S_DHHI331	12	2	14
S_DHHI332	12	2	15
S_DHHI333	12	2	11.5
S_DHHI334	12	2	11.5
S_DHHI335	12	2	14
S_DHHI336	12	2	9
S_DHHI338	12	2	14
S_DHHI339	12	2	10
S_DHHI340	12	2	14
S_DHHI341	12	2	12.5
S_DHHI342	12	2	8.5
S_DHHI343	12	2	12.5
S_DHHI344	12	2	13.5
S_DHHI345	12	2	12.5
S_DHHI346	12	2	14
S_DHHI349	12	2	13
S_DHHI350	12	2	13
S_DHHI351	12	2	14
S_DHHI352	12	2	14.5
S_DHHI353	12	2	16.5
S_DHHI355	12	2	13
S_DHHI356	12	2	13
S_DHHI357	12	2	13
S_DHHI358	12	2	12.5
S_DHHI360	12	2	12.5
S_DHHI361	12	2	12.5
S_DHHI362	12	2	13.5
S_DHHI364	12	2	10
S_DHHI365	12	2	14.5
S_DHKA24	15	1	10.5
S_DHKA28	15	1	10
S_DHKA31	15	1	11
S_DHKA33	15	1	14.5
S_DHKA35	15	1	13.5
S_DHKA36	15	1	13
S_DHKA37	15	1	13
S_DHKA38	15	1	15
S_DHKA39	15	1	9
S_DHKA40	15	1	14.5
S_DHKA41	15	1	12.5
S_DHKA42	15	1	14.5
S_DHKA43	15	1	13.5
S_DHKA47	15	1	9.5
S_DHKA48	15	1	9.5
S_DHKA49	15	1	12
S_DHKA50	15	1	11
S_DHKA51	15	1	12
S_DHKA53	15	1	10
S_DHKA54	15	1	13.5
S_DHKA56	15	1	12.5
S_DHKA58	15	1	11.5
S_DHKA59	15	1	12.5
S_DHKA60	15	1	12.5
S_DHKA64	15	1	13.5
S_DHKA65	15	1	13
S_DHKA66	15	1	14.5
S_DHKA68	15	1	14
S_DHKA70	15	1	14
S_DHKA75	15	1	12
S_DHKA76	15	1	12.5
S_DHKA77	15	1	13.5
S_DHKA78	15	1	13.5
S_DHKA80	15	1	12.5
S_DHKA81	15	1	15
S_DHKA82	15	1	10
S_DHKA83	15	1	11.5
S_DHKA84	15	1	12
S_DHKA85	15	1	14.5
S_DHKA89	15	1	13
S_DHKA90	15	1	15
S_DHKA91	15	1	14
S_DHKA92	15	1	11.5
S_DHKA93	15	1	12.5
S_DHKA97	15	1	14
S_DHMA144	21	1	12.5
S_DHMA145	21	1	12
S_DHMA146	21	1	11.5
S_DHMA147	21	1	11
S_DHMA148	21	1	12
S_DHMA149	21	1	13.5
S_DHMA151	21	1	12.5
S_DHMA152	21	1	14
S_DHMA154	21	1	14
S_DHMA155	21	1	15.5
S_DHMA158	21	1	12
S_DHMA168	21	1	13.5
S_DHMA178	21	1	12
S_DHMA179	21	1	12
S_DHMA180	21	1	12
S_DHMA182	21	1	14
S_DHMA183	21	1	14
S_DHMA184	21	1	14
S_DHMA186	21	1	11.5
S_DHMA189	21	1	12.5
S_DHMA191	21	1	9.5
S_DHMA192	21	1	12
S_DHMA193	21	1	12.5
S_DHMA196	21	1	11
S_DHMA197	21	1	12.5
S_DHMA199	21	1	11.5
S_DHMA200	21	1	11.5
S_DHMA201	21	1	14
S_DHMA203	21	1	15
S_DHMA204	21	1	15.5
S_DHMA205	21	1	14.5
S_DHMA207	21	1	12
S_DHMA213	21	1	11
S_DHMA214	21	1	11.5
S_DHMA215	21	1	13.5
S_DHMA216	21	1	15
S_DHMA217	21	1	13
S_DHMA218	21	1	10
S_DHMA223	21	1	11
S_DHMA224	21	1	11
S_DHMA225	21	1	14
S_DHMA226	21	1	13.5
S_DHMA227	21	1	10
S_DHMA228	21	1	14
S_DHMA230	21	1	11.5
S_DHMA231	21	1	12
S_DHMA232	21	1	13.5
S_DHMA233	21	1	12
S_DHMA234	21	1	12.5
S_DHMA235	21	1	10.5
S_DHMA236	21	1	11
S_DHMA237	21	1	12
S_DHMA238	21	1	12
S_DHMA239	21	1	12
S_DHMA240	21	1	11.5
S_DHMA243	21	1	11
S_DHMA244	21	1	11.5
S_DHMA246	21	1	11.5
S_DHMA247	21	1	8.5
S_DHMA248	21	1	13.5
S_DHMA249	21	1	12
S_DHMA250	21	1	11.5
S_DHMG103	22	1	15
S_DHMG104	22	1	14.5
S_DHMG106	22	1	11.5
S_DHMG15	22	1	12.5
S_DHMG18	22	1	13
S_DHMG20	22	1	13
S_DHMG24	22	1	16
S_DHMG29	22	1	13.5
S_DHMG31	22	1	11.5
S_DHMG32	22	1	13.5
S_DHMG36	22	1	11.5
S_DHMG38	22	1	14
S_DHMG43	22	1	12.5
S_DHMG50	22	1	16
S_DHMG51	22	1	11
S_DHMG53	22	1	10
S_DHMG56	22	1	12
S_DHMG61	22	1	14
S_DHMG64	22	1	12.5
S_DHMG65	22	1	13
S_DHMG67	22	1	14.5
S_DHMG69	22	1	13
S_DHMG70	22	1	15.5
S_DHMG73	22	1	15
S_DHMG74	22	1	14
S_DHMG76	22	1	13
S_DHMG77	22	1	11
S_DHMG78	22	1	13
S_DHMG79	22	1	7.5
S_DHMG81	22	1	12.5
S_DHMG82	22	1	13.5
S_DHMG83	22	1	15
S_DHMG84	22	1	10.5
S_DHMG85	22	1	13.5
S_DHMG86	22	1	12.5
S_DHMG87	22	1	13
S_DHMG88	22	1	10
S_DHMG89	22	1	8
S_DHMG90	22	1	9
S_DHMG91	22	1	15
S_DHMG92	22	1	16
S_DHMG93	22	1	15
S_DHMG94	22	1	14.5
S_DHMG96	22	1	15
S_DHMG99	22	1	15.5
S_DHNA15	26	2	17
S_DHNA16	26	2	16.5
S_DHNA17	26	2	15.5
S_DHNA18	26	2	14
S_DHNA19	26	2	13.5
S_DHNA20	26	2	11.5
S_DHNA21	26	2	15
S_DHNA22	26	2	12.5
S_DHNA23	26	2	13.5
S_DHNA24	26	2	16
S_DHNA25	26	2	14
S_DHNA26	26	2	16
S_DHNA27	26	2	12.5
S_DHNA28	26	2	18
S_DHNA29	26	2	14
S_DHNA30	26	2	12
S_DHNA31	26	2	19
S_DHNA32	26	2	13.5
S_DHNA33	26	2	14.5
S_DHNA34	26	2	12.5
S_DHNA35	26	2	13.5
S_DHNA36	26	2	13.5
S_DHNA37	26	2	14.5
S_DHNA38	26	2	12.5
S_DHNA39	26	2	12.5
S_DHPG16	31	2	10.5
S_DHPG17	31	2	11
S_DHPG18	31	2	10
S_DHPG20	31	2	11
S_DHPG23	31	2	14
S_DHPG24	31	2	15
S_DHPG26	31	2	11
S_DHPG29	31	2	13
S_DHPG30	31	2	12.5
S_DHPG31	31	2	14.5
S_DHPG32	31	2	9
S_DHPG33	31	2	11
S_DHPG34	31	2	11.5
S_DHPG35	31	2	10.5
S_DHPG36	31	2	12.5
S_DHPG38	31	2	13
S_DHPG39	31	2	14
S_DHPG41	31	2	14.5
S_DHPG43	31	2	12.5
S_DHPG46	31	2	14
S_DHPG48	31	2	10
S_DHPG50	31	2	13
S_DHPG51	31	2	12
S_DHPG53	31	2	13.5
S_DHPG54	31	2	12
S_DHPG55	31	2	12.5
S_DHPG56	31	2	11.5
S_DHPG57	31	2	11.5
S_DHPG58	31	2	12.5
S_DHPG59	31	2	13.5
S_DHPG60	31	2	11.5
S_DHPG61	31	2	13.5
S_DHPG62	31	2	12
S_DHPG63	31	2	12
S_DHPG64	31	2	13.5
S_DHPG65	31	2	13
S_DHPG67	31	2	12
S_DHPG68	31	2	13.5
S_DHPG69	31	2	11.5
S_DHPG70	31	2	12.5
S_DHPG71	31	2	15
S_DHPG73	31	2	13
S_DHPG74	31	2	12.5
S_DHPG75	31	2	16
S_DHPG76	31	2	15
S_DHPG77	31	2	14
S_DHPG78	31	2	11.5
S_DHPG79	31	2	15.5
S_DHPG80	31	2	13.5
S_DHPG81	31	2	10.5
S_DHPG82	31	2	15.5
S_DHPG83	31	2	12
S_DHPG84	31	2	14.5
S_DHPG85	31	2	13
S_DHPO10	30	2	11.5
S_DHPO11	30	2	11
S_DHPO12	30	2	14.5
S_DHPO13	30	2	11
S_DHPO14	30	2	13
S_DHPO15	30	2	14
S_DHPO16	30	2	12
S_DHPO17	30	2	16
S_DHPO18	30	2	11
S_DHPO19	30	2	14
S_DHPO20	30	2	19
S_DHPO21	30	2	13.5
S_DHPO22	30	2	10.5
S_DHPO23	30	2	14
S_DHPO24	30	2	10
S_DHPO25	30	2	11.5
S_DHPO26	30	2	11
S_DHPO27	30	2	10
S_DHPO28	30	2	14
S_DHPO29	30	2	10.5
S_DHPO3	30	2	9
S_DHPO30	30	2	11
S_DHPO31	30	2	11
S_DHPO32	30	2	11
S_DHPO33	30	2	8
S_DHPO34	30	2	8.5
S_DHPO35	30	2	10.5
S_DHPO36	30	2	11.5
S_DHPO37	30	2	10.5
S_DHPO38	30	2	14
S_DHPO39	30	2	12.5
S_DHPO4	30	2	11
S_DHPO40	30	2	15
S_DHPO41	30	2	10
S_DHPO43	30	2	11.5
S_DHPO44	30	2	10
S_DHPO45	30	2	12.5
S_DHPO46	30	2	13
S_DHPO47	30	2	11
S_DHPO48	30	2	14.5
S_DHPO5	30	2	12
S_DHPO50	30	2	12.5
S_DHPO51	30	2	8.5
S_DHPO52	30	2	7
S_DHPO53	30	2	10.5
S_DHPO54	30	2	12.5
S_DHPO55	30	2	12.5
S_DHPO56	30	2	16.5
S_DHPO57	30	2	11
S_DHPO58	30	2	14
S_DHPO59	30	2	11.5
S_DHPO6	30	2	12
S_DHPO7	30	2	9
S_DHPO8	30	2	10.5
S_DHPO9	30	2	12.5
S_DHRE193	33	2	17
S_DHRE194	33	2	16.5
S_DHRE195	33	2	15.5
S_DHRE196	33	2	18
S_DHRE197	33	2	13
S_DHRE201	33	2	15
S_DHRE203	33	2	12
S_DHRE204	33	2	12
S_DHRE207	33	2	14
S_DHRE208	33	2	18
S_DHRE209	33	2	14
S_DHRE214	33	2	12.5
S_DHRE217	33	2	8.5
S_DHRE221	33	2	10.5
S_DHRE223	33	2	17.5
S_DHRE224	33	2	17
S_DHRE227	33	2	14
S_DHRE229	33	2	11.5
S_DHRE231	33	2	13.5
S_DHRE232	33	2	14
S_DHRE234	33	2	12.5
S_DHRE238	33	2	14.5
S_DHRE240	33	2	9
S_DHRE241	33	2	19
S_DHRE242	33	2	14
S_DHRE249	33	2	10
S_DHRE251	33	2	16.5
S_DHRE252	33	2	18
S_DHRE260	33	2	16
S_DHRE261	33	2	18.5
S_DHRE262	33	2	14.5
S_DHRE263	33	2	10.5
S_DHRE264	33	2	10
S_DHRE265	33	2	14.5
S_DHRE266	33	2	11.5
S_DHRE267	33	2	12.5
S_DHRE268	33	2	13
S_DHRE269	33	2	13.5
S_DHRE270	33	2	8.5
S_DHRE271	33	2	13
S_DHRE273	33	2	12.5
S_DHRE274	33	2	13
S_DHRE275	33	2	14
S_DHRE276	33	2	14
S_DHRE277	33	2	13
S_DHRE278	33	2	14.5
S_DHRE279	33	2	11.5
S_DHRE280	33	2	15
S_DHRE282	33	2	12.5
S_DHRE283	33	2	7.5
S_DHRE285	33	2	15
S_DHRE286	33	2	14.5
S_DHRE288	33	2	13.5
S_DHRE289	33	2	13
S_DHRE291	33	2	12.5
S_DHRE292	33	2	10.5
S_DHRE293	33	2	13
S_DHRE295	33	2	13.5
S_DHRE299	33	2	10
S_DHRE300	33	2	10
S_DHRE305	33	2	14.5
S_DHRE306	33	2	14.5
S_DHRE307	33	2	12.5
S_DHRE314	33	2	16.5
S_DHRE318	33	2	11.5
S_DHRE319	33	2	14
S_DHSA10	34	1	9.5
S_DHSA11	34	1	10
S_DHSA14	34	1	14
S_DHSA15	34	1	15.5
S_DHSA16	34	1	11.5
S_DHSA17	34	1	10
S_DHSA18	34	1	14.5
S_DHSA19	34	1	8.5
S_DHSA20	34	1	13.5
S_DHSA21	34	1	12
S_DHSA22	34	1	13.5
S_DHSA23	34	1	12.5
S_DHSA24	34	1	14
S_DHSA25	34	1	14
S_DHSA26	34	1	12
S_DHSA27	34	1	10
S_DHSA28	34	1	11.5
S_DHSA29	34	1	12.5
S_DHSA30	34	1	15.5
S_DHSA32	34	1	15
S_DHSA33	34	1	11
S_DHSA34	34	1	15
S_DHSA35	34	1	13.5
S_DHSA36	34	1	11
S_DHSA37	34	1	10.5
S_DHSA38	34	1	15
S_DHSA39	34	1	13
S_DHSA40	34	1	15.5
S_DHSA41	34	1	14.5
S_DHSA42	34	1	14
S_DHSA43	34	1	12.5
S_DHSA6	34	1	12
S_DHSA7	34	1	9.5
S_DHSA8	34	1	12
S_DHSA9	34	1	10
S_DHWA16	36	1	14
S_DHWA19	36	1	13
S_DHWA20	36	1	9.5
S_DHWA21	36	1	11.5
S_DHWA22	36	1	14.5
S_DHWA23	36	1	13.5
S_DHWA24	36	1	10.5
S_DHWA25	36	1	12.5
S_DHWA26	36	1	13
S_DHWA28	36	1	14
S_DHWA29	36	1	14
S_DHWA30	36	1	13
S_DHWA31	36	1	13
S_DHWA32	36	1	10
S_DHWA33	36	1	9.5
S_DHWA34	36	1	17
S_DHWA35	36	1	14
S_DHWA36	36	1	12.5
S_DHWA37	36	1	15.5
S_DHWA38	36	1	15.5
S_DHWA39	36	1	13.5
S_DHWA40	36	1	14
S_DHWA42	36	1	15
S_DHWA43	36	1	14
S_DHWA44	36	1	17
S_DHWA45	36	1	15
S_DHWA46	36	1	16
S_DHWA47	36	1	14
S_DHWA48	36	1	12.5
S_DHWA50	36	1	13.5
S_DHWA52	36	1	11
S_DHWA53	36	1	11.5
S_DHWA54	36	1	10.5
S_DHWA55	36	1	12
S_DHWA58	36	1	13.5
S_DHWA59	36	1	13
S_DHWA61	36	1	10
S_DHWA63	36	1	14.5
S_DHWA65	36	1	13.5
S_DHWA66	36	1	16
S_PUAM10	2	2	13
S_PUAM11	2	2	12.5
S_PUAM12	2	2	10.5
S_PUAM14	2	2	10
S_PUAM17	2	2	9.5
S_PUAM20	2	2	11
S_PUAM22	2	2	14.5
S_PUAM23	2	2	17
S_PUAM24	2	2	12
S_PUAM26	2	2	14.5
S_PUAM28	2	2	13
S_PUAM29	2	2	16.5
S_PUAM32	2	2	11.5
S_PUAM33	2	2	12
S_PUAM34	2	2	7.5
S_PUAM35	2	2	12
S_PUAM37	2	2	12.5
S_PUAM38	2	2	16
S_PUAM40	2	2	13.5
S_PUAM41	2	2	16
S_PUAM43	2	2	13.5
S_PUAM45	2	2	14
S_PUAM46	2	2	14.5
S_PUAM47	2	2	13
S_PUAM49	2	2	14
S_PUAM50	2	2	11.5
S_PUAM51	2	2	11
S_PUAM52	2	2	12.5
S_PUAM54	2	2	17.5
S_PUAM55	2	2	10.5
S_PUDU11	6	2	12
S_PUDU12	6	2	10
S_PUDU13	6	2	14
S_PUDU14	6	2	12.5
S_PUDU15	6	2	14.5
S_PUDU2	6	2	12.5
S_PUDU3	6	2	11.5
S_PUDU4	6	2	14.5
S_PUDU5	6	2	11
S_PUDU6	6	2	13
S_PUDU7	6	2	15
S_PUDU8	6	2	10.5
S_PUDU9	6	2	14.5
S_PUKA4	13	2	14.5
S_PUKO16	16	2	8
S_PUKO17	16	2	13.5
S_PUKO18	16	2	10
S_PUKO19	16	2	8
S_PUKO22	16	2	9.5
S_PUKO23	16	2	9.5
S_PUKO31	16	2	7.5
S_PUKO33	16	2	13
S_PUKO34	16	2	13
S_PUKO35	16	2	8
S_PUKO37	16	2	11.5
S_PUKO38	16	2	13
S_PUKO39	16	2	9.5
S_PUKO40	16	2	7.5
S_PUKO42	16	2	9
S_PUKO44	16	2	10
S_PUKO45	16	2	8
S_PUKO46	16	2	9.5
S_PUKO47	16	2	11
S_PUKO48	16	2	9
S_PUKO50	16	2	10
S_PUKO51	16	2	9.5
S_PUKO52	16	2	10.5
S_PUKO53	16	2	9.5
S_PUKO54	16	2	11
S_PUKO55	16	2	9
S_PUKO56	16	2	13
S_PUKO57	16	2	11
S_PUKO58	16	2	12
S_PUKO59	16	2	11
S_PUKO60	16	2	10.5
[truncated: 187 more rows]
