# Supplementary material for: Compliance with national snakebite treatment guidelines in rural Sri Lankan hospitals: a cluster randomized controlled trial of a brief educational intervention
Source: BMC Med Educ. 2023 May 27;23:390. doi: 10.1186/s12909-023-04375-1 (PMC10225084; doi:10.1186/s12909-023-04375-1)
Supplement: Supplementary file 5 — Additional file 5: Dataset_Transfer. [file 12909_2023_4375_MOESM5_ESM.csv]

Hospital	Arm	TransferCorrect	TotalTransfer
a	A	1	12
b	B	1	11
c	B	4	19
d	B	1	5
e	B	0	4
f	B	2	10
g	A	7	13
h	A	2	30
i	B	1	8
j	A	1	15
k	B	1	33
l	B	0	1
m	A	1	10
n	B	0	5
o	A	1	2
p	B	0	7
q	A	1	28
r	A	2	18
s	B	1	6
t	A	2	11
u	A	0	2
v	B	1	5
w	B	3	11
x	B	0	3
y	B	1	4
z	B	10	41
ab	B	0	5
ac	A	1	5
ad	B	6	30
ae	A	1	7
af	A	0	1
ag	A	5	29
ah	A	1	8
