# Supplementary material for: Compliance with national snakebite treatment guidelines in rural Sri Lankan hospitals: a cluster randomized controlled trial of a brief educational intervention
Source: BMC Med Educ. 2023 May 27;23:390. doi: 10.1186/s12909-023-04375-1 (PMC10225084; doi:10.1186/s12909-023-04375-1)
Supplement: Supplementary file 6 — Additional file 6: Dataset_ Managed. [file 12909_2023_4375_MOESM6_ESM.csv]

Hospitalcode	Arm	ManagedPoor	ManagedSatis	TotalManaged
1	A	7	75	82
2	B	3	48	51
3	B	7	57	64
4	B	0	103	103
5	B	3	4	7
6	B	3	8	11
7	B	8	11	19
8	A	2	110	112
9	A	14	101	115
10	B	5	34	39
11	A	7	59	66
12	B	21	113	134
13	B	0	1	1
14	B	1	0	1
15	A	2	63	65
16	B	4	43	47
17	A	0	9	9
18	A	1	181	182
19	A	1	17	18
20	B	5	11	16
21	A	19	59	78
22	A	4	40	44
23	B	3	9	12
24	A	2	32	34
25	A	2	0	2
26	B	0	30	30
27	B	4	84	88
28	B	2	18	20
29	B	0	11	11
30	B	19	34	53
31	B	3	96	99
32	A	3	17	20
33	B	12	70	82
34	A	2	28	30
35	A	0	3	3
36	A	9	43	52
37	A	6	15	21
